# Supplementary material for: Calreticulin Identified as One of the Androgen Response Genes That Trigger Full Regeneration of the Only Capable Mammalian Organ, the Deer Antler
Source: Front Cell Dev Biol. 2022 Jun 13;10:862841. doi: 10.3389/fcell.2022.862841 (PMC9235033; doi:10.3389/fcell.2022.862841)
Supplement: Supplementary file 3 [file DataSheet1.xlsx]

## Sheet: Table S1
Table S1.Primers used for qRT-PCR.
Gene name	Primers	Sequences
CCNB1	Forward	AGCCCCATGGAAACATCTGG
	Reverse	AGCCAGTCAATGAGGATGGC
RUNX2	Reverse	ATGAATCTGTCTGGCGACCC
	Forward	TCTCTTGGGCCTTTCGCTTT
CDK1	Reverse	AAGGCCAAAATCTGCCAGT
	Forward	CCTCCTGGTCAGTTCATGGAT
BIRC5	Forward	CCACCGCGTCTCCACGTTTA
	Reverse	GAAACACTGAGCCAAGTCGG
IL-6	Forward	AGCGCATGGTCGACAAAATC
	Reverse	TCGCCTGATTGAACCCAGAT
E2F1	Reverse	ACTGTAGCTGGTACCGAGGA
	Forward	AATTTCCGGGTGGAAATGGGT
CALR	Reverse	CTTGCCCTTGTAGTTGAAGATGA
	Forward	CGGTGAAACACGAGCAGAAC
FOS	Reverse	GAGCCGCTAGGATGAACTCG
	Forward	CAAGCGGAGACAGACCAACT
JUN	Reverse	GCATCGTCGTAGAAGGTCGT
	Forward	TTCCTTGCTTACCGTCCGAG
CXCL12	Reverse	AGCCTTGCCACGATCTGAAG
	Forward	AGATGCCCTTGCCGATTCTT
CDK2	Reverse	CATCTTCATCCAGGGGAGGC
	Forward	TCTTTGCTGAGATGGTGACCC
H2AFX	Reverse	AACGACGAGGAGCTCAACAA
	Forward	AACGACGAGGAGCTCAACAA
BRCA1	Reverse	CCGCTCTAACACAGCTTCCA
	Forward	AGCAGCATCCAACCATGTGA
CCNE2	Reverse	CCCCGGATAATACAGGTGGC
	Forward	GCCCAGGTAATTCAGGCCAA
P27	Reverse	GGGTTAGGGCTTCCTCTTGG
	Forward	GACCACTTGGACCTGTCGCT

## Sheet: Table S2
Table S2. Summary of transcriptome sequencing data.
Sample Name	Total Raw Reads (M)	Total Clean Reads (M)	Total Clean Bases(Gb)	Clean Reads Q20(%)	Clean Reads Q30(%)	Clean Reads Ratio(%)
AcPP_1	74.71	68.5	6.85	97.7	90.09	91.69
AcPP_2	74.71	68.63	6.86	97.81	90.36	91.86
AcPP_3	74.71	68.39	6.84	97.7	90.07	91.54
PoPP_1	74.71	68.79	6.88	97.88	90.61	92.08
PoPP_2	74.71	68.15	6.81	97.59	89.71	91.22
PoPP_3	90.78	78.59	7.86	97.15	89.28	86.57
Note: Q20 represents the percentage of bases with a Phred value >20. Q30 represents the percentage of bases with a Phred value >30. G represents gigabase.

## Sheet: Table S3
Table S3. Alignment rates of effective RNA-seq sequences on the reference genome.
Sample Name	Total Clean Reads (M)	Total Mapping(%)	Uniquely Mapping(%)
AcPP_1	68.5	89.63	61.81
AcPP_2	68.63	89.84	61.7
AcPP_3	68.39	90.36	62.43
PoPP_1	68.79	87.64	60.83
PoPP_2	68.15	90.09	62.59
PoPP_3	78.59	84.4	58.12
